# Supplementary material for: Association between optical coherence tomography-defined culprit morphologies and changes in hyperemic coronary flow after elective stenting assessed by transthoracic Doppler echocardiography
Source: PLoS One. 2024 Aug 15;19(8):e0307384. doi: 10.1371/journal.pone.0307384 (PMC11326549; doi:10.1371/journal.pone.0307384)
Supplement: S1 Data — (XLSX) [file pone.0307384.s001.xlsx]

## Sheet: R103
Number	Research ID	Male	Age	BMI	PreRDMV	PreRDPV	PreHDMV	PreHDPV	PreCFVR	PreRAPV	PreHAPV	PreCFVRAPV	PostRDMV	PostRDPV	PostHDMV	PostHDPV	PostCFVR	CFVRI	CFVRG	PostRAPV	PostHAPV	PostCFVRAPV	HDPVI	HDPVM	HDPVG	HDPVD	HDPVIncrease	HAPVI	PMI	OMISITE	PPCISITE	ESMOKE	CSMOKE	HT	DM	DL	PreFFR	PreFFR100	PreRTMN	PreHTMN	PreCFR	PreIMR	PreIMRC	PreMRR	PreMRRECHO	PostFFR	PostRTMN	PostHTMN	PostCFR
1	1	1	71	26.3953	14	17	40	49	2.88235	10.819	31.5743	2.9184	16	28	59	76	2.71429	-5.8309	1	15.52	52.5143	3.38365	55.102	1	3	0	1	66.3199	0	0	1	1	0	1	0	1	0.77	77	1.4	0.25	5.6	19.75	18.65	7.27273	3.96077	0.87	0.52	0.18	2.89
3	2	1	63	22.9592	19	29	41	46	1.58621	14.25	30.358	2.13039	21	28	70	101	3.60714	127.407	3	15.2523	41.8966	2.74689	119.565	1	3	0	1	38.0082	1	0	1	1	1	1	0	0	0.73	73	0.32	0.24	1.33	17.28	16.41	1.82192	3.61275	0.86	0.29	0.16	1.81
6	3	1	57	26.1649	17	22	19	24	1.09091	16.6162	12.0865	0.727397	13	16	38	47	2.9375	169.271	3	9.35802	28	2.99208	95.8333	1	3	0	1	131.663	0	0	0	1	0	1	0	1	0.75	75	0.61	0.14	4.36	9.94	9.67	5.81333	1.82819	0.88	0.42	0.13	3.23
10	4	1	74	24.9101	15	18	32	43	2.38889	12.5876	31.0238	2.46463	20	30	42	56	1.86667	-21.8605	1	15.2447	32.913	2.15899	30.2326	1	2	0	0	6.08963	0	0	0	1	0	1	1	1	0.7	70	1.44	0.56	2.57	36.96	34.44	4.02295	3.66785	0.81	0.35	0.23	1.52
14	5	1	78	21.6672	21	30	24	30	1	16.6239	19.697	1.18486	29	36	41	55	1.52778	52.7778	3	23.0729	28.5362	1.23678	83.3333	1	3	0	1	44.8763	1	0	0	1	1	1	1	1	0.75	75	0.28	0.32	0.88	19.2	18.29	1.12933	1.51654	0.77	0.25	0.15	1.67
16	6	1	72	17.0269	23	29	45	58	2	22.0536	36.8846	1.6725	20	24	84	101	4.20833	110.417	3	15.4157	60.7222	3.93898	74.1379	1	3	0	1	64.6275	0	0	0	1	1	1	0	1	0.62	62	0.25	0.15	1.67	10.05	8.82	3.11753	5.16129	0.8	0.57	0.11	5.18
22	7	1	59	24.6247	28	37	54	72	1.94595	20.7094	36.0294	1.73976	29	35	69	93	2.65714	36.5476	2	20.9612	49.3671	2.35517	29.1667	1	2	0	0	37.0189	0	0	0	1	0	1	0	0	0.72	72	0.72	0.28	2.57	19.32	18.54	3.94126	2.8338	0.93	0.4	0.22	1.82
23	8	1	49	24.0955	17	24	41	49	2.04167	14.6941	34.5244	2.34954	25	31	58	76	2.45161	20.079	2	19.4643	44.9268	2.30817	55.102	1	3	0	1	30.1307	1	0	0	1	1	1	1	1	0.76	76	1.72	0.56	3.07	44.8	42.99	3.92406	3.27583	0.88	1.39	0.37	3.76
25	9	1	70	24.9319	26	33	58	78	2.36364	12.043	29.8085	2.47517	10	13	40	55	4.23077	78.9941	3	11.2523	36.7714	3.26789	-29.4872	0	1	1	0	23.3588	0	0	0	0	0	0	0	1	0.67	67	0.68	0.66	1.03	33.66	31.26	1.72685	3.66071	0.85	0.3	0.4	0.75
28	10	1	71	21.6507	15	19	36	41	2.15789	11.4286	31.4831	2.75478	15	21	47	62	2.95238	36.8177	2	11.1481	39	3.49834	51.2195	1	3	0	1	23.8758	0	0	0	0	0	1	1	0	0.76	76	1.51	0.59	2.56	32.45	31.02	3.36842	3.47897	0.8	1.12	0.24	4.67
37	11	1	53	25.5395	20	30	38	50	1.66667	15.7692	32.7703	2.07811	21	30	54	85	2.83333	70	3	18.9412	49.2603	2.6007	70	1	3	0	1	50.32	0	0	0	1	0	1	1	1	0.7	70	0.35	0.18	1.94	11.16	10.35	2.8974	2.74525	0.88	0.15	0.12	1.25
38	12	1	72	26.5684	15	19	27	34	1.78947	10.287	21.1111	2.05222	13	16	30	39	2.4375	36.2132	2	11.0412	25.7349	2.3308	14.7059	0	2	0	0	21.9023	0	0	0	1	0	0	0	1	0.6	60	1.16	0.7	1.66	37.8	34.65	2.6437	3.12877	0.9	0.8	0.39	2.05
48	13	1	75	23.4898	33	44	47	57	1.29545	21.4947	38.2143	1.77784	25	30	30	45	1.5	15.7895	2	16.1209	24.859	1.54204	-21.0526	0	1	1	0	-34.9485	0	0	0	0	0	1	0	0	0.71	71	1.08	0.79	1.37	32.39	21.48	3.06071	2.80465	0.77	1.5	0.42	3.57
53	14	1	77	24.9962	18	26	37	52	2	14.1376	26.2308	1.85539	24	35	62	83	2.37143	18.5714	2	36.6042	50.4821	1.37914	59.6154	1	3	0	1	92.4539	0	0	1	0	0	1	0	1	0.71	71	0.74	0.46	1.61	20.24	18.04	2.63335	3.25027	0.86	0.32	0.2	1.6
59	15	1	83	25.3662	20	25	43	68	2.72	15.4878	38.4028	2.47955	26	35	69	94	2.68571	-1.2605	1	18.275	56.1098	3.0703	38.2353	1	2	0	0	46.1086	0	0	0	1	0	1	1	0	0.7	70	0.52	0.37	1.40541	24.79	24.07	2.15412	4.88205	0.82	0.24	0.6	0.4
62	16	1	69	29.2446	36	43	58	73	1.69767	30.2727	45.1754	1.49228	22	27	57	68	2.51852	48.3511	2	17	39	2.29412	-6.84932	0	1	1	0	-13.6699	0	0	0	1	1	0	0	0	0.63	63	1.89	0.32	5.91	14.08	13.71	11.6592	3.13046	0.83	1.73	0.51	3.39
64	17	1	65	21.9553	23	32	23	44	1.375	19.2526	27.6265	1.43495	18	26	48	75	2.88462	109.79	3	14.1837	42.8256	3.01936	70.4545	1	3	0	1	55.0163	0	0	0	1	1	1	1	0	0.69	69	0.89	0.33	2.7	19.14		4.0528	2.70519	0.81	0.91	0.2	4.55
65	18	1	72	22.4632	22	38	51	63	1.65789	23	43	1.86957	35	53	94	120	2.26415	36.5678	2	30	71	2.36667	90.4762	1	3	0	1	65.1163	1	0	0	1	0	1	1	1	0.58	58	0.95	0.27	3.52	12.15	9.12	7.5665	3.7867	0.74	0.49	0.19	2.58
66	19	1	54	24.924	16	21	33	42	2	14.3306	30.3762	2.11967	9	13	32	40	3.07692	53.8462	3	10.3333	27.381	2.64977	-4.7619	0	1	1	0	-9.86062	0	0	0	0	0	1	0	1	0.75	75	1.16	0.23	5.04	13.11	12.37	5.05976	2.27091	0.74	1.46	0.32	4.56
70	20	1	72	26.4593	22	29	34	44	1.51724	17.2805	29.6935	1.71833	18	23	34	46	2	31.8182	2	12.6747	25.5231	2.0137	4.54545	0	2	0	0	-14.045	0	0	0	0	0	1	0	1	0.78	78	0.63	0.38	1.66	30.02	27.83	2.21249	2.18551	0.8	1.37	0.33	4.15
73	21	1	80	17.5794	12	17	20	29	1.70588	10.8831	17.0833	1.56971	18	26	38	57	2.19231	28.5146	2	16.4444	29.2632	1.77952	96.5517	1	3	0	1	71.2965	0	0	0	0	0	1	0	1	0.63	63	2.13	1.57	1.36	103.62	84.49	2.36432	3.23476	0.91	1.61	1.46	1.1
83	22	1	75	24.9199	23	32	43	56	1.75	17.5128	33.7778	1.92875	31	48	66	96	2	14.2857	2	22.381	58.85	2.62947	71.4286	1	3	0	1	74.227	0	0	0	1	0	1	1	0	0.63	63	0.57	0.42	1.36	21	19.79	2.2127	3.20767	0.79	0.97	0.35	2.77
86	23	0	69	23.0396	20	25	57	67	2.68	13.8696	26.2273	1.89099	26	33	56	72	2.18182	-18.5889	1	15.0333	36.9348	2.45686	7.46269	0	2	0	0	40.8259	0	0	0	0	0	1	1	1	0.74	74	0.86	0.26	3.31	17.68	15.22	5.25088	3.68173	0.84	0.76	0.23	3.3
93	24	1	53	27.3084	28	36	52	67	1.86111	25	40	1.6	23	32	57	74	2.3125	24.2537	2	16	39	2.4375	10.4478	0	2	0	0	-2.5	0	0	0	1	1	1	0	1	0.74	74	0.92	0.15	6.13	9.6	9.48	8.66465	3.54227	0.85	0.58	0.22	2.64
100	25	0	79	23.5608	25	32	46	59	1.84375	16.8468	28.2051	1.67422	23	34	57	87	2.55882	38.7836	2	19.5204	45.481	2.32992	47.4576	1	2	0	0	61.2509	1	1	1	1	0	1	0	1	0.66	66	1.58	0.44	3.59	23.32	21.81	6.2553	2.4995	0.84	0.97	0.17	5.71
106	26	1	65	20.8264	29	35	77	95	2.71429	24	63	2.625	17	21	56	75	3.57143	31.5789	2	14	46	3.28571	-21.0526	0	1	1	0	-26.9841	1	1	1	1	1	0	0	0	0.6	60	0.95	0.31	3.06	15.19	10.76	5.6037	5.05257	0.83	1.09	0.24	4.54
117	27	0	83	22.3089	25	32	50	66	2.0625	20.7292	51.1974	2.46982	20	28	57	79	2.82143	36.7965	2	16.6447	47.7386	2.86809	19.697	0	2	0	0	-6.75568	0	0	0	0	0	1	1	0	0.8	80	0.8	0.49	1.63	49	48.49	2.11391	2.72089	0.9	0.65	0.25	2.6
119	28	1	73	19.2868	13	17	26	34	2	11.3211	21.747	1.92093	12	15	35	51	3.4	70	3	9.62366	25.2874	2.62762	50	1	2	0	0	16.2798	0	0	0	0	0	0	1	0	0.77	77	1.1	0.31	3.55	21.7	19.75	4.81304	2.99342	0.88	1.15	0.34	3.38
120	29	1	50	24.8948	36	45	67	104	2.31111	29.5783	53.1646	1.79742	30	57	77	116	2.03509	-11.9433	1	24.3214	67.375	2.77019	11.5385	0	2	0	0	26.7292	0	0	0	0	0	1	1	1	0.73	73	1.5	0.44	3.41	23.32		5.18315	3.79549	0.84	1.2	0.32	3.75
134	30	1	72	24.2803	28	24	45	51	2.125	22	33	1.5	20	23	32	38	1.65217	-22.2506	1	14	25	1.78571	-25.4902	0	1	1	0	-24.2424	0	0	0	1	0	1	0	1	0.74	74	0.68	0.36	1.89	20.88	20.41	3.08477	2.8825	0.84	0.98	0.46	2.13
135	31	0	39	25.2178	20	26	40	54	2.07692	19	35	1.84211	23	30	61	76	2.53333	21.9753	2	19	52	2.73684	40.7407	1	2	0	0	48.5714	0	0	0	0	0	0	0	0	0.74	74	0.68	0.6	1.13	31.8		1.90878	3.16243	0.84	0.53	0.24	2.21
146	32	0	75	26.6825	53	71	127	156	2.19718	24.8571	85.7222	3.4486	19	26	45	61	2.34615	6.78008	2	13.0935	31.6531	2.41747	-60.8974	0	1	1	0	-63.0748	0	0	0	0	0	1	0	1	0.77	77	0.49	0.19	2.58	12.16	11.83	4.35988	3.34002	0.88	1.48	0.6	2.47
151	33	1	48	29.143	14	17	43	65	3.82353	12.1154	35.625	2.94048	26	36	44	63	1.75	-54.2308	1	22.8788	31.1839	1.36301	-3.07692	0	1	1	0	-12.4662	0	0	0	1	1	0	0	0	0.72	72	1.33	0.33	4.03	20.79	19.64	6.8196	6.14433	0.9	0.72	0.25	2.88
177	34	1	40	23.6453	13	16	30	39	2.4375	12	21	1.75	12	17	33	44	2.58824	6.18401	2	11	26	2.36364	12.8205	0	2	0	0	23.8095	0	0	0	1	1	0	0	1	0.7	70	1.4	0.46	3.04	25.3	25.16	4.17794	3.32052	0.8	1.18	0.43	2.74
181	35	1	60	25.5487	19	24	35	41	1.70833	16.6122	29.7556	1.79118	26	34	53	65	1.91176	11.9082	2	21.2069	44.0638	2.07781	58.5366	1	3	0	1	48.0861	0	0	0	1	1	1	0	1	0.68	68	1.04	0.5	2.08	31	28.36	3.56303	2.70387	0.83	1.3	0.19	6.84
185	36	0	84	24.4273	19	22	35	40	1.81818	18	31	1.72222	17	21	36	42	2	10	2	17	28	1.64706	5	0	2	0	0	-9.67742	0	0	0	0	0	1	0	0	0.73	73	0.85	0.39	2.18	25.35	22.98	3.05341	2.90065	0.92	0.27	0.16	1.69
194	37	1	77	23.1533	18	26	29	36	1.38462	15.9459	28.2857	1.77385	26	33	65	80	2.42424	75.0842	3	20.9905	52.0843	2.48133	122.222	1	3	0	1	84.1365	1	0	0	1	0	1	0	1	0.52	52	1.07	0.81	1.32	44.55	34.43	2.75604	3.49958	0.88	1.12	0.26	4.31
197	38	0	74	27.8876	22	28	31	41	1.46429	19.8879	25.297	1.27198	17	23	37	45	1.95652	33.6161	2	16.0106	27.5862	1.72299	9.7561	0	2	0	0	9.04919	0	0	0	1	1	1	0	0	0.71	71	1.47	0.58	2.53	34.8	32.92	4.03001	2.56475	0.85	0.97	0.45	2.16
198	39	1	57	28.6054	22	28	53	64	2.28571	18	36	2	22	29	58	74	2.55172	11.6379	2	17	37	2.17647	15.625	0	2	0	0	2.77778	1	0	0	0	0	0	0	1	0.73	73	1.12	0.34	3.29	21.42	20.15	5.24052	3.8128	0.82	0.84	0.23	3.65
200	40	1	73	17.3601	22	29	28	34	1.17241	19.7551	23.7778	1.20363	22	27	39	55	2.03704	73.7473	3	18.4074	26.3902	1.43368	61.7647	1	3	0	1	10.987	0	0	0	1	1	1	0	0	0.67	67	1.14	0.42	2.71	20.16	18.34	4.88744	2.821	0.83	0.91	0.21	4.33
201	41	1	80	24.0484	15	20	35	42	2.1	12.6596	28.7381	2.27007	21	28	71	90	3.21429	53.0612	3	17.2043	51.0714	2.96853	114.286	1	3	0	1	77.7133	0	0	0	0	0	1	0	0	0.52	52	1.87	0.96	1.95	35.52	30.17	3.75	6.67813	0.79	0.69	0.19	3.63
207	42	1	72	20.6338	16	22	57	71	3.22727	12.2109	32.4757	2.65956	20	25	68	81	3.24	0.394366	2	15.2807	40.4725	2.6486	14.0845	0	2	0	0	24.6239	0	0	0	1	1	1	0	0	0.74	74	1.39	0.31	4.48	22.63	22.12	6.48649	5.8264	0.86	0.89	0.29	3.07
213	43	1	58	26.2771	12	15	45	69	4.6	9.8913	38.9189	3.93466	20	26	47	54	2.07692	-54.8495	1	17.4545	32.6375	1.86986	-21.7391	0	1	1	0	-16.1398	0	0	0	1	0	1	1	1	0.7	70	0.95	0.32	2.97	15.68	15.05	5.15204	7.5019	0.8	2.39	0.24	9.96
216	44	1	56	34.5495	26	30	48	55	1.83333	17.4576	21.9612	1.25797	28	36	80	93	2.58333	40.9091	2	20.472	46.4364	2.26829	69.0909	1	3	0	1	111.448	1	0	0	1	1	1	0	1	0.67	67	2.16	0.74	2.92	41.44	37.99	4.51386	3.05579	0.8	1.87	0.37	5.05
224	45	1	75	23.3196	32	41	86	112	2.73171	29.3868	62.8295	2.13802	24	37	48	73	1.97297	-27.7751	1	20.5568	41.75	2.03096	-34.8214	0	1	1	0	-33.5504	0	0	0	1	0	1	1	0	0.78	78	1.04	0.27	3.85	22.41	21.69	4.88933	3.64905	0.88	1.67	0.59	2.83
245	46	1	75	22.2696	35	46	68	96	2.08696	29	54	1.86207	28	37	73	102	2.75676	32.0946	2	22	61	2.77273	6.25	0	2	0	0	12.963	1	0	1	0	0	1	0	0	0.72	72	1.12	0.64	1.75	36.48	34.89	2.39979	3.77519	0.83	0.96	0.34	2.82
246	47	1	47	29.5002	15	16	36	45	2.8125	11.8077	28.5287	2.41611	13	16	61	71	4.4375	57.7778	3	10.6383	40.8235	3.83741	57.7778	1	3	0	1	43.0962	1	1	1	1	0	1	0	1	0.63	63	1.63	0.52	3.13	30.16	28	5.61629	6.74474	0.66	0.78	0.49	1.59
248	48	0	79	24.9088	36	47	51	64	1.3617	27	44	1.62963	41	51	53	62	1.21569	-10.723	1	28	41	1.46429	-3.125	0	1	1	0	-6.81818	0	0	0	0	0	1	1	1	0.74	74	0.39	0.29	1.34	13.05	11.8	2.76074	2.59575	0.82	0.34	0.3	1.13
250	49	1	56	25.4055	17	24	33	42	1.75	14	26	1.85714	20	26	36	49	1.88462	7.69231	2	14	30	2.14286	16.6667	0	2	0	0	15.3846	1	0	0	1	0	1	1	1	0.71	71	1.11	0.41	2.71	17.63	14.29	5.13092	2.96399	0.82	1.07	0.29	3.69
260	50	1	48	26.7949	25	30	49	70	2.33333	20.3925	46.2785	2.26938	28	35	55	90	2.57143	10.2041	2	22.0568	43.0267	1.95072	28.5714	1	2	0	0	-7.02662	1	0	0	1	1	1	1	1	0.71	71	1.28	0.49	2.61	26.46	25.19	4.20812	3.68657	0.87	0.56	0.2	2.8
277	51	1	83	24.8803	22	29	42	50	1.72414	16	30	1.875	29	40	102	133	3.325	92.85	3	24	76	3.16667	166	1	3	0	1	153.333	1	0	0	1	0	1	0	0	0.59	59	0.72	0.44	1.64	27.72	26.57	3.01346	3.07277	0.81	0.54	0.48	1.13
299	52	1	60	24.8097	17	24	40	52	2.16667	15	31	2.06667	21	29	48	63	2.17241	0.265252	2	14	41	2.92857	21.1538	0	2	0	0	32.2581	0	0	0	1	0	1	0	1	0.74	74	1.17	0.67	1.75	46.23	42.37	2.72087	3.01348	0.86	1.08	0.53	2.04
310	53	1	60	28.73	16	23	39	49	2.13043	13.0918	30.8396	2.35564	21	28	48	60	2.14286	0.58309	2	14.6122	34.1889	2.33974	22.449	0	2	0	0	10.8603	0	0	0	1	1	1	1	0	0.64	64	2.42	0.63	3.84	28.35	25.73	7.02857	3.51374	0.72	1.97	0.39	5.05
312	54	1	79	24.0497	26	39	33	47	1.20513	15.4945	28.9794	1.8703	18	29	40	50	1.72414	43.0668	2	14.9667	33.75	2.25501	6.38298	0	2	0	0	16.4621	0	0	0	0	0	1	0	1	0.43	43	1.59	0.55	2.89	23.1	17.12	7.62167	3.25599	0.73	0.82	0.47	1.74
319	55	1	93	29.1617	23	29	62	78	2.68966	14.0476	41.3125	2.94089	30	35	47	53	1.51429	-43.6996	1	25.425	40.6875	1.60029	-32.0513	0	1	1	0	-1.51286	0	0	0	1	0	1	0	0	0.66	66	1.44	1.23	1.17	61.5	57.74	2.21591	5.5513	0.77	1.66	0.89	1.87
320	56	1	83	21.642	10	19	22	28	1.47368	10	20	2	22	34	55	71	2.08824	41.7017	2	22	44	2	153.571	1	3	0	1	120	0	0	0	1	1	1	0	0	0.65	65	0.67	0.49	1.37	20.58	18.34	2.43702	2.80382	0.8	0.96	0.23	4.17
322	57	1	57	24.6907	22	28	55	70	2.5	18.1278	41.7065	2.30069	17	29	61	84	2.89655	15.8621	2	14.616	16.5289	1.13088	20	0	2	0	0	-60.3685	1	0	0	0	0	1	1	1	0.62	62	1.21	0.81	1.49	46.98	37.67	2.3257	4.32957	0.74	0.85	0.31	2.74
331	58	1	60	30.1194	35	47	58	76	1.61702	29	52	1.7931	28	44	75	111	2.52273	56.0108	3	23	57	2.47826	46.0526	1	2	0	0	9.61538	1	1	1	1	1	1	1	1	0.7	70	0.55	0.29	1.9	19.14	16.95	2.07903	2.55711	0.86	0.56	0.27	2.07
332	59	1	75	22.2656	36	45	52	60	1.33333	32	39	1.21875	20	27	38	44	1.62963	22.2222	2	17	28	1.64706	-26.6667	0	1	1	0	-28.2051	1	0	0	1	1	1	1	1	0.62	62	0.45	0.44	1.02	18.92	14.57	2.00281	2.65365	0.85	1.07	0.21	5.1
336	60	1	80	30.3758	16	22	18	24	1.09091	14	16	1.14286	17	23	67	92	4	266.667	3	15	54	3.6	283.333	1	3	0	1	237.5	0	0	0	0	0	1	0	1	0.75	75	0.97	0.61	1.59	37.82	35.22	2.55422	1.53666	0.88	1.1	0.33	3.33
352	61	1	57	28.263	18	24	34	50	2.08333	15.7204	35.5116	2.25895	22	30	49	59	1.96667	-5.6	1	18.0488	36.1757	2.00433	18	0	2	0	0	1.86994	1	0	0	1	0	1	1	1	0.58	58	0.78	0.4	1.95	14.4	10.47	4.55506	4.89508	0.85	1.78	1.05	1.69524
356	62	1	76	20.8997	17	22	24	31	1.40909	12	18	1.5	19	25	33	39	1.56	10.7097	2	15	22	1.46667	25.8065	0	2	0	0	22.2222	1	0	0	1	0	1	0	1	0.68	68	1.19	0.47	2.53191	24.44	20.32	3.62669	2.31655	0.88	0.49	0.48	1.02083
360	63	1	73	26.7023	11	15	25	32	2.13333	8.88983	18.0543	2.0309	9	16	30	47	2.9375	37.6953	2	9.25926	23.9714	2.58891	46.875	1	2	0	0	32.7737	0	0	0	0	0	1	1	0	0.77	77	0.66	0.23	2.87	16.1	14.99	3.85015	3.38213	0.89	0.55	0.25	2.2
366	64	0	75	18.0588	22	26	28	36	1.38462	14.4375	13.57	0.939913	18	25	37	50	2	44.4444	2	15.3023	21.641	1.41423	38.8889	1	2	0	0	59.477	0	0	0	0	0	1	1	1	0.71	71	0.82	0.29	2.82759	24.65	22.24	4.14845	2.46072	0.91	0.5	0.25	2
377	65	1	63	24.2578	12	15	39	43	2.86667	10.0625	24.1864	2.40362	11	14	30	35	2.5	-12.7907	1	9.23656	22.2529	2.40922	-18.6047	0	1	1	0	-7.99443	1	1	1	1	0	1	0	0	0.71	71	1.09	0.38	2.86842	21.28	20.46	5.38671	4.64658	0.82	1.12	0.35	3.2
381	66	1	78		24	31	29	37	1.19355	18.8878	27.8205	1.47294	27	35		60	1.71429	43.6293	2				62.1622	1	3	0	1		1	0	0	1	0	0	0	0	0.71	71	1.59	0.97	1.63918	52.38	50.22	2.24794	2.44085	0.82	0.66	0.32	2.0625
386	67	0	72	23.7804	13	17	24	34	2	10	20	2	15	21	50	62	2.95238	47.619	2	14	43	3.07143	82.3529	1	3	0	1	115	0	0	0	0	0	1	1	0	0.78	78	2.21	0.42	5.2619	30.66	29.95	6.88956	3.21285	0.91	2.18	0.84	2.59524
390	68	1	80	23.2514	21	25	21	32	1.28	16	18	1.125	15	21	39	55	2.61905	104.613	3	28	35	1.25	71.875	1	3	0	1	94.4444	0	0	1	1	0	1	1	0	0.71	71	0.87	0.47	1.85106	29.61		3.28089	2.50868	0.85	0.4	0.25	1.6
391	69	1	79	22.9871	20	28	28	35	1.25	23.6907	23.3654	0.986267	18	29	36	55	1.89655	51.7241	3	15.1667	31.7398	2.09274	57.1429	1	3	0	1	35.8413	0	0	0	1	0	1	0	0	0.67	67	1.76	0.72	2.44444	49.68	43.03	4.03806	2.60261	0.91	1.41	0.58	2.43103
394	70	1	78	23.5844	15	21	35	42	2	12	26	2.16667	19	25	51	71	2.84	42	2	15	40	2.66667	69.0476	1	3	0	1	53.8462	1	0	0	1	0	0	0	0	0.75	75	1.31	0.56	2.33929	34.72		2.93115	3.20255	0.87	0.51	0.42	1.21429
397	71	1	80	22.3627	12	19	29	45	2.36842	10.6	18.9247	1.78535	14	18	36	46	2.55556	7.90123	2	11.5652	23.8409	2.06143	2.22222	0	2	0	0	25.9775	0	0	0	1	0	1	1	1	0.78	78	1.83	0.74	2.47	41.44	41.27	3.69444	3.31248	0.81	1.89	0.55	3.44
400	72	1	75	24.999	18	22	36	43	1.95455	11.1538	17.6699	1.5842	20	30	50	64	2.13333	9.14729	2	14.6562	39.6	2.70192	48.8372	1	2	0	0	124.11	1	1	1	0	0	1	1	1	0.69	69	0.66	0.3	2.2	17.7	16.98	3.00303	3.26847	0.79	0.4	0.14	2.86
403	73	1	72	26.7455	21	30	54	60	2	16.5854	43.3827	2.61572	34	41	68	90	2.19512	9.7561	2	23.3421	54.8148	2.34832	50	1	2	0	0	26.3517	1	0	0	1	0	1	1	1	0.72	72	0.78	0.24	3.25	13.68	12.91	5.31382	3.34795	0.82	0.34	0.48	0.71
427	74	1	80	21.0847	15	23	45	57	2.47826	18	40	2.22222	10	14	40	55	3.92857	58.5213	3	10	35	3.5	-3.50877	0	1	1	0	-12.5	0	0	0	1	0	0	0	0	0.68	68	1.18	0.34	3.47	20.74	18.44	4.64935	4.69249	0.83908	0.9	0.49	1.84
429	75	1	72	26.4002	13	18	22	27	1.5	13.8	19.0081	1.3774	22	32	55	64	2	33.3333	2	16.4677	43.495	2.64123	137.037	1	3	0	1	128.824	0	0	0	0	0	1	0	0	0.59	59	0.96	0.45	2.13	24.75	21.97	4.076	2.41046	0.798077	1.45	0.19	7.63
434	76	1	62	26.2287	16	20	38	52	2.6	16	34	2.125	15	19	47	60	3.15789	21.4575	2	14	35	2.5	15.3846	0	2	0	0	2.94118	0	0	0	0	0	0	0	0	0.78	78	1.37	0.46	2.98	29.9	29.48	4.41891	3.47568	0.864865	0.89	0.26	3.42
435	77	1	61	18.8017	15	18	35	54	3	11.7685	27.5957	2.34488	16	19	48	63	3.31579	10.5263	2	13.3511	38.9412	2.91671	16.6667	0	2	0	0	41.113	0	0	0	0	1	1	0	1	0.72	72	2.43	1.06	2.29	75.26	71.17	3.40544	5.45267	0.853333	3.09	1.41	2.19
440	78	1	72	21.7699	30	49	66	105	2.14286	25.404	51.775	2.03806	30	59	58	121	2.05085	-4.29379	1	26.7125	38.8333	1.45375	15.2381	0	2	0	0	-24.996	0	0	0	1	0	1	1	0	0.75	75	0.57	0.41	1.39	29.93	27.69	2.19725	3.21429	0.82	1.26	0.6	2.1
453	79	1	73	27.1046	34	47	54	67	1.42553	26.1455	44.8713	1.71622	25	35	59	80	2.28571	60.3412	3	26.978	48.5932	1.80122	19.403	0	2	0	0	8.29469	0	0	0	1	0	1	1	1	0.67	67	0.92	0.55	1.67	33.55	27.97	2.68427	2.8489	0.83	1.14	0.28	4.07
462	80	1	73	23.4869	22	29	48	63	2.17241	18.9444	37.8	1.99531	16	27	71	85	3.14815	44.9148	2	11.8365	27.2421	2.30153	34.9206	1	2	0	0	-27.9309	1	0	0	1	0	0	1	1	0.77	77	1.35	0.46	2.93	33.58	31.77	3.36918	3.47905	0.87	0.54	0.34	1.59
474	81	1	74	26.5072	21	28	48	53	1.89286	14.2299	40.7051	2.86054	19	26	54	85	3.26923	72.7141	3	12.875	45.1867	3.50964	60.3774	1	3	0	1	11.0098	0	0	0	0	0	1	0	0	0.6	60	0.84	0.41	2.05	22.14	16.46	3.75833	4.50257	0.86	0.31	0.28	1.11
484	82	1	47	19.9837	14	17	44	50	2.94118	15.903	37.3832	2.3507	17	21	82	93	4.42857	50.5714	3	21.3583	63.2778	2.96267	86	1	3	0	1	69.2681	1	0	0	1	0	0	0	0	0.62	62	2.39	0.98	2.44	41.16		4.45636	5.98969	0.77	2.09	0.43	4.86047
496	83	0	73	20.4914	20	29	63	82	2.82759	23	58	2.52174	24	31	68	82	2.64516	-6.45161	1	24	58	2.41667	0	0	2	0	0	0	0	0	1	0	1	1	1	1	0.73	73	0.45	0.26	1.73	16.38	14.91	2.56276	3.57268	0.8	0.53	0.24	2.21
506	84	1	64	23.7715	32	41	56	66	1.60976	14.5053	25.1856	1.73631	31	42	74	73	1.7381	7.97258	2	28.0714	35.1605	1.25254	10.6061	0	2	0	0	39.6057	0	0	0	0	1	0	1	1	0.71	71	1.38	0.27	5.11	15.12	14.79	7.47049	2.54833	0.72	1	0.42	2.38
507	85	1	79	27.4348	23	32	35	45	1.40625	19	35	1.84211	29	36	36	54	1.5	6.66667	2	22	36	1.63636	20	0	2	0	0	2.85714	0	0	0	1	0	1	0	1	0.69	69	1.19	0.8	1.49	50.4	44.49	2.37299	2.71739	0.87	1.23	0.44	2.8
508	86	0	58	24.974	14	17	29	34	2	10.7907	18.9221	1.75355	18	27	42	53	1.96296	-1.85185	1	14.5833	29.3188	2.01043	55.8824	1	3	0	1	54.9451	0	0	0	0	1	1	1	1	0.66	66	1.06	0.43	2.47	21.5	18.28	4.13636	2.85018	0.83	0.43	0.16	2.69
510	87	1	52	19.1535	15	19	45	65	3.42105	14	41	2.92857	18	21	48	69	3.28571	-3.95604	1	16	47	2.9375	6.15385	0	2	0	0	14.6341	1	0	0	0	1	1	1	1	0.63	63	0.48	0.31	1.11	26.88	24.07	1.60412	5.54578	0.71	0.48	0.31	1.55
511	88	1	63	21.9185	24	33	84	116	3.51515	14	57.3824	4.09874	20	28	33	49	1.75	-50.2155	1	11.07	25.0128	2.25951	-57.7586	0	1	1	0	-56.4103	1	0	0	1	0	0	0	1	0.74	74	1.08	0.42	2.57	30.24	28.01	3.54458	5.29189	0.87	1.43	0.8	1.79
517	89	0	67	23.9453	27	34	45	61	1.79412	21.8133	41.4474	1.90009	17	23	65	84	3.65217	103.564	3	12.0769	47.3043	3.91692	37.7049	1	2	0	0	14.1311	1	0	0	1	0	0	0	1	0.6	60	0.75	0.3	2.5	16.8	15	4.48029	3.67335	0.86	0.44	0.24	1.83
518	90	1	69	22.0073	25	34	47	66	1.94118	19.101	40.9659	2.1447	19	24	59	84	3.5	80.303	3	14.3333	49.5426	3.45646	27.2727	1	2	0	0	20.9361	0	0	0	0	1	1	0	0	0.69	69	0.73	0.4	1.83	29.6	28.21	2.7504	2.90752	0.84	0.69	0.21	3.29
519	91	1	82	21.8401	20	27	45	56	2.07407	18	36	2	19	24	58	71	2.95833	42.6339	2	17	43	2.52941	26.7857	0	2	0	0	19.4444	1	1	1	0	0	1	0	1	0.62	62	1.09	0.36	3.03	17.28	16.7	5.13772	4.61213	0.8	0.72	0.24	3
620	92	1	54	27.8562	14	18	39	47	2.61111	9.58333	30.7193	3.20549	15	20	33	44	2.2	-15.7447	1	10.9647	23.5227	2.14531	-6.38298	0	1	1	0	-23.4269	0	0	0	1	0	0	0	0	0.66	66	1.83	0.75	2.44	44.25	41.4	4.56929	4.90919	0.75	1.26	0.4	3.15
628	93	0	65	24.2503	21	29	53	76	2.62069	10.8119	31.7821	2.93955	30	42	72	107	2.54	-3.07895	1	20.732	55.7344	2.68833	40.7895	1	2	0	0	75.3643	0	0	0	0	0	0	1	1	0.76	76	0.95	0.68	1.4	42.16	20.91	2.33633	3.70561	0.92	1.42	1.93	0.74
636	94	1	53	25.6005	19	23	46	58	2.52174	16.4615	38.191	2.32001	16	17	37	48	2.82353	11.9675	2	12.7344	31.5942	2.48102	-17.2414	0	1	1	0	-17.2732	1	0	0	1	0	1	0	1	0.65	65	1.19	0.51	2.33	29.07	28.51	3.86976	4.47205	0.84	1.21	0.36	3.36
642	95	1	71	26.4264	39	52	63	83	1.59615	20.5571	39	1.89715	51	58	57	72	1.24138	-22.2268	1	30.1667	38.0926	1.26274	-13.253	0	1	1	0	-2.32669	0	0	0	1	0	1	1	0	0.76	76	0.57	0.37	1.54	32.19	30.06	1.88412	3.18826	0.8	0.32	0.35	0.91
644	96	1	69	17.128	11	14	16	20	1.42857	10.5319	13.2188	1.25511	16	23	41	60	2.6087	82.6087	3	13.4375	29.7374	2.21301	200	1	3	0	1	124.964	0	0	0	1	0	0	1	1	0.44	44	1.83	1.83	1	56.73	40.32	2.75288	5.27859	0.76	0.77	0.22	3.5
648	97	1	64	27.2419	20	28	49	60	2.21	14.1205	27.0769	1.91756	13	16	61	77	4.8125	117.76	3	9.34615	39.3492	4.2102	28.3333	1	2	0	0	45.3238	0	0	0	0	0	1	0	1	0.73	73	1.83	0.34	5.38	24.14	22.77	6.98997	3.64523	0.83	2.25	0.7	3.21429
667	98	1	78	25.3349	29	36	37	49	1.36111	19.1712	24.1101	1.25762	28	37	59	74	2	46.9388	2	21.0075	37.9603	1.80699	51.0204	1	3	0	1	57.4458	0	0	0	1	1	1	0	1	0.71	71	0.69	1.11	0.62	77.7	69.22	0.873239	2.5628	0.87	0.97	0.47	2.06383
671	99	1	73	40.5503	25	33	54	76	2.3	15.6733	50.9053	3.2479	22	35	74	92	2.62857	14.2857	2	18.3871	52.6383	2.86278	21.0526	0	2	0	0	3.40443	1	1	1	0	0	0	1	1	0.56	56	0.48	0.75	0.64	24.75	21.94	1.45455	5.01984	0.64	0.35	0.28	1.25
672	100	0	77	22.6309	23	30	51	58	1.93	15.9524	39.9024	2.50135	21	26	50	67	2.57692	33.5193	2	14.0253	36.2174	2.58229	15.5172	0	2	0	0	-9.23514	0	0	0	0	0	1	0	1	0.76	76	1.06	0.41	2.59	31.98	31.59	3.47538	3.65739	0.8	0.59	0.31	1.90323
516	101	1	72	29.1006	13	20	19	26	1.3	10.9899	16.8261	1.53105	19	30	39	58	1.93333	48.7179	2	16.8111	30	1.78453	123.077	1	3	0	1	78.2946	0	0	0	1	0	1	0	1	0.35	35	2.5	1.83	1.37	51.24	47.56	4.40976	5.05946	0.86	1.78	0.58	3.07
684	102	1	78	23.2331	16	22	29	43	1.95	12.1935	24.018	1.96973	13	18	47	56	3.11111	59.5442	3	10.7895	26.3542	2.44258	30.2326	1	2	0	0	9.72665	0	0	0	1	0	0	0	1	0.44	44	1.72	1.78	0.97	72.98	25.01	2.47702	4.91279	0.86	0.45	0.2	2.25
696	103	0	75	23.3511	12	21	57	73	3.48	11.9896	42.7262	3.56361	13	18	36	56	3.11111	-10.6003	1	11.2375	28.6744	2.55167	-23.2877	0	1	1	0	-32.888	0	0	0	0	0	1	0	1	0.79	79	1.19	0.47	2.53	22.56	21.97	3.90553	6.45027	0.87	1.85	0.97	1.90722
[truncated: 58 more columns]
